# Supplementary material for: Application of the STRATCANS Criteria to the MUSIC Prostate Cancer Active Surveillance Cohort: A Step Towards Risk-Stratified Active Surveillance
Source: Cancers (Basel). 2025 Sep 17;17(18):3032. doi: 10.3390/cancers17183032 (PMC12468819; doi:10.3390/cancers17183032)
Supplement: Supplementary file 1 [file cancers-17-03032-s001.zip]

Archive with 1 entries (1 files):
- cancers-3859382-supplementary.pdf
